# Supplementary material for: Next-Generation Ultrasol Curcumin Boosts Muscle Endurance and Reduces Muscle Damage in Treadmill-Exhausted Rats
Source: Antioxidants (Basel). 2021 Oct 26;10(11):1692. doi: 10.3390/antiox10111692 (PMC8614663; doi:10.3390/antiox10111692)
Supplement: Supplementary file 1 [file antioxidants-10-01692-s001.zip]

Archive with 1 entries (1 files):
- antioxidants-1429982-supplementary.pdf
